# Supplementary material for: Predictive Model for Critical Illness Infection in Hospitalized Children with RSV Infection: A Retrospective Study
Source: Diagnostics (Basel). 2026 May 31;16(11):1701. doi: 10.3390/diagnostics16111701 (PMC13256771; doi:10.3390/diagnostics16111701)
Supplement: Supplementary file 1 [file diagnostics-16-01701-s001.zip]

Archive with 1 entries (1 files):
- diagnostics-4316907-supplementary.pdf
